# Supplementary material for: Comparative mitogenomics elucidates the population genetic structure of Amblyomma testudinarium in Japan and a closely related Amblyomma species in Myanmar
Source: Evol Appl. 2022 Jun 23;15(7):1062–78. doi: 10.1111/eva.13426 (PMC9309438; doi:10.1111/eva.13426)
Supplement: Supplementary file 1 — Table S1 [file EVA-15-1062-s001.xlsx]

## Sheet: Sheet1
Supplementary Table 1. Molecular diversity indices.
Statistics	Japan	Myanmar
No. of transitions	150	30
No. of transversions	61	7
No. of substitutions	211	37
No. of indels	0	0
No. of subst. sit	206	37
Pi	21.08	13.78
